# Supplementary material for: An Iterative Design Approach to Development of an Ex Situ Normothermic Multivisceral Perfusion Platform
Source: J Clin Med. 2025 Jun 30;14(13):4620. doi: 10.3390/jcm14134620 (PMC12250026; doi:10.3390/jcm14134620)
Supplement: Supplementary file 1 [file jcm-14-04620-s001.zip]

Archive with 2 entries (2 files):
- Supplementary video 1.mov
- Supplementary video 2.MOV
